# Supplementary material for: Macroecology of Dung Beetles in Italy
Source: Insects. 2024 Jan 7;15(1):39. doi: 10.3390/insects15010039 (PMC10816216; doi:10.3390/insects15010039)
Supplement: Supplementary file 1 [file insects-15-00039-s001.zip]

Archive with 2 entries (2 files):
- Figure S1.pdf
- Tables S1-3.xlsx
