# Supplementary material for: Macroecology of Dung Beetles in Italy
Source: Insects. 2024 Jan 7;15(1):39. doi: 10.3390/insects15010039 (PMC10816216; doi:10.3390/insects15010039)
Supplement: Supplementary file 1 [file insects-15-00039-s001.zip › Tables S1-3.xlsx]

## Sheet: Table S1
Family/Subfamily	Species/subspecies	Authority	Piedmont	Aosta Valley	Lombardy	Trentino-Alto Adige	Veneto	Friuli-Venezia Giulia	Liguria	Emilia-Romagna	Tuscany	Umbria	Marche	Latium	Abruzzo	Molise	Campania	Apulia	Basilicata	Calabria	Sicily	Sardinia
GEOTRUPIDAE GEOTRUPINAE	Chelotrupes hiostius	Genè, 1836	0	0	0	0	0	0	0	0	0	0	0	0	0	0	0	0	0	0	0	1
GEOTRUPIDAE GEOTRUPINAE	Chelotrupes matutinalis	(Baudi, 1870)	0	0	0	0	0	0	0	0	0	0	0	0	0	0	0	0	0	0	0	1
GEOTRUPIDAE GEOTRUPINAE	Typhaeus typhoeus	(Linnaeus, 1758)	1	1	1	1	1	1	1	1	1	1	1	1	1	1	1	1	1	1	1	0
GEOTRUPIDAE GEOTRUPINAE	Anoplotrupes stercorosus	(Scriba, 1791)	1	1	1	1	1	1	1	1	1	1	1	1	1	1	1	1	1	1	0	0
GEOTRUPIDAE GEOTRUPINAE	Baraudia geminata	(Gené, 1839)	0	0	0	0	0	0	0	0	0	0	0	0	0	0	0	0	0	0	0	1
GEOTRUPIDAE GEOTRUPINAE	Ceratophyus rossii	Jekel, 1866	0	0	0	0	0	0	0	0	1	0	0	0	0	0	0	0	0	0	0	0
GEOTRUPIDAE GEOTRUPINAE	Geotrupes (Stereopyge) douei	Gory, 1841	0	0	0	0	0	0	0	0	0	0	0	0	0	0	0	0	0	0	1	0
GEOTRUPIDAE GEOTRUPINAE	Geotrupes mutator	Marsham, 1802	1	1	1	1	1	1	1	1	1	1	1	1	1	1	1	1	1	1	0	0
GEOTRUPIDAE GEOTRUPINAE	Geotrupes spiniger	Marsham, 1802	1	1	1	1	1	1	1	1	1	1	1	1	1	1	1	1	1	1	1	1
GEOTRUPIDAE GEOTRUPINAE	Geotrupes stercorarius	(Linnaeus, 1758)	1	1	1	1	1	1	1	1	1	0	1	0	0	0	0	0	0	0	1	0
GEOTRUPIDAE GEOTRUPINAE	Jekelius(Jekelius) brullei brullei	(Jekel, 1866)	0	0	0	0	0	0	0	0	0	0	0	0	0	0	0	1	0	0	0	0
GEOTRUPIDAE GEOTRUPINAE	Jekelius (Jekelius) intermedius	(O. G. Costa, 1839)	0	0	0	0	0	0	0	0	1	1	0	1	0	0	1	1	1	1	1	1
GEOTRUPIDAE GEOTRUPINAE	Jekelius (Jekelius) sardous	Erichson, 1847	0	0	0	0	0	0	0	0	0	0	0	0	0	0	0	0	0	0	0	1
GEOTRUPIDAE GEOTRUPINAE	Jekelius (Rudolpetrovitzia) marginatus	(Poiret, 1787)	0	0	0	0	0	0	0	0	0	0	0	0	0	0	0	0	0	0	1	0
GEOTRUPIDAE GEOTRUPINAE	Sericotrupes niger	(Marsham, 1802)	1	1	1	1	1	1	1	1	1	1	1	1	1	1	1	1	1	1	1	1
GEOTRUPIDAE GEOTRUPINAE	Trypocopris (Trypocopris) alpinus alpinus	(Sturm & Hagenbach, 1825)	1	0	1	1	1	1	0	0	0	0	0	0	0	0	0	0	0	0	0	0
GEOTRUPIDAE GEOTRUPINAE	Trypocopris (Trypocopris) alpinus marianii	Loebl, 2006	1	1	0	0	0	0	1	0	0	0	0	0	0	0	0	0	0	0	0	0
GEOTRUPIDAE GEOTRUPINAE	Trypocopris (Trypocopris) pyrenaeus bartolii	Dellacasa, 1974	1	0	0	0	0	0	0	0	0	0	0	0	0	0	0	0	0	0	0	0
GEOTRUPIDAE GEOTRUPINAE	Trypocopris (Trypocopris) pyrenaeus cyanicolor	Capra, 1930	0	0	0	0	0	0	0	1	1	1	1	1	0	1	1	1	1	1	1	0
GEOTRUPIDAE GEOTRUPINAE	Trypocopris (Trypocopris) pyrenaeus splendens	(Heer, 1841)	1	0	1	1	1	0	1	1	1	0	0	1	1	1	1	1	0	0	0	0
GEOTRUPIDAE GEOTRUPINAE	Trypocopris (Trypocopris) vernalis apenninicus	Mariani, 1958	0	0	0	0	0	0	0	0	0	1	1	1	1	1	0	0	1	1	0	0
GEOTRUPIDAE GEOTRUPINAE	Trypocopris (Trypocopris) vernalis fauveli	(Bedel, 1911)	1	1	0	0	0	0	1	0	0	0	0	0	0	0	0	0	0	0	0	0
GEOTRUPIDAE GEOTRUPINAE	Trypocopris (Trypocopris) vernalis vernalis	(Linnaeus, 1758)	0	0	0	0	1	1	0	0	0	0	0	0	0	0	0	0	0	0	0	0
GEOTRUPIDAE GEOTRUPINAE	Zuninoeus hoppei	(Sturm & Hagenbach, 1825)	0	0	1	1	1	1	0	0	0	0	0	0	0	0	0	0	0	0	0	0
SCARABAEIDAE APHODIINAE	Acanthobodilus immundus	(Creutzer, 1799)	1	1	1	1	1	1	1	1	1	1	1	1	1	1	1	1	1	1	1	1
SCARABAEIDAE APHODIINAE	Acrossus depressus	(Kugelann, 1792)	1	1	1	1	1	1	1	1	1	1	1	1	1	1	1	1	1	1	0	0
SCARABAEIDAE APHODIINAE	Acrossus laticollis	(Baudi, 1870)	1	0	0	0	0	0	1	1	1	1	1	1	1	1	1	0	1	1	0	0
SCARABAEIDAE APHODIINAE	Acrossus luridus	(Fabricius, 1775)	1	1	1	1	1	1	1	1	1	1	1	1	1	1	1	1	1	1	1	1
SCARABAEIDAE APHODIINAE	Acrossus rufipes	(Linnaeus, 1758)	1	1	1	1	1	1	1	1	1	1	1	1	1	1	1	1	1	1	0	0
SCARABAEIDAE APHODIINAE	Acrossus siculus siculus	(Harold, 1863)	0	0	0	0	0	0	0	0	0	0	0	0	0	0	0	0	0	0	1	0
SCARABAEIDAE APHODIINAE	Acrossus siculus buturensis	(G. Dellacasa, 1983)	0	0	0	0	0	0	0	0	0	0	0	0	0	0	0	0	1	1	0	0
SCARABAEIDAE APHODIINAE	Agoliinus piceus	(Gyllenhal, 1808)	1	0	1	1	1	0	0	0	0	0	0	0	0	0	0	0	0	0	0	0
SCARABAEIDAE APHODIINAE	Agoliinus ragusae	(Reitter, 1892)	0	0	0	0	0	0	0	0	0	0	0	0	0	0	0	0	1	1	1	0
SCARABAEIDAE APHODIINAE	Agoliinus satyrus	(Reitter, 1892)	1	1	1	1	0	0	1	1	1	1	0	0	1	0	0	0	0	0	0	0
SCARABAEIDAE APHODIINAE	Agolius abdominalis abdominalis	(Bonelli, 1812)	1	1	1	1	1	1	0	0	0	0	0	0	0	0	0	0	0	0	0	0
SCARABAEIDAE APHODIINAE	Agolius abdominalis emilianus	(G. Dellacasa, 1983)	0	0	0	0	0	0	1	1	1	0	0	0	0	0	0	0	0	0	0	0
SCARABAEIDAE APHODIINAE	Agrilinus ater	(Degeer, 1774)	1	0	0	1	1	0	0	0	0	0	0	0	0	0	0	0	0	0	0	0
SCARABAEIDAE APHODIINAE	Agrilinus constans	(Duftschmidt, 1805)	1	1	1	1	1	1	1	1	1	1	1	1	1	1	1	1	1	1	1	1
SCARABAEIDAE APHODIINAE	Agrilinus convexus	(Erichson, 1848)	1	1	1	1	1	1	1	1	1	1	1	1	1	1	1	1	1	1	1	0
SCARABAEIDAE APHODIINAE	Agrilinus ibericus	(Harold, 1874)	0	0	0	0	0	0	0	0	0	0	0	0	0	0	0	0	1	0	1	0
SCARABAEIDAE APHODIINAE	Alocoderus hydrochaeris	(Fabricius, 1798)	0	0	0	0	0	0	0	0	0	0	0	1	0	1	1	1	1	1	1	1
SCARABAEIDAE APHODIINAE	Amidorus immaturus	(Mulsant, 1842)	1	1	1	0	0	0	0	0	0	0	0	0	0	0	0	0	0	0	0	0
SCARABAEIDAE APHODIINAE	Amidorus obscurus obscurus	(Fabricius, 1792)	1	1	1	1	1	1	1	1	1	0	0	0	0	0	1	1	1	1	0	0
SCARABAEIDAE APHODIINAE	Amidorus obscurus latinus	(G. Dellacasa, 1983)	0	0	0	0	0	0	0	0	0	1	1	1	1	1	0	0	0	0	0	0
SCARABAEIDAE APHODIINAE	Amidorus thermicola	(Sturm, 1800)	1	1	1	1	1	1	1	1	1	1	1	1	1	1	1	1	1	1	0	0
SCARABAEIDAE APHODIINAE	Ammoecius brevis	Erichson, 1848	1	1	1	1	1	1	1	1	1	1	1	1	1	1	0	0	0	0	0	0
SCARABAEIDAE APHODIINAE	Ammoecius elevatus	(Olivier, 1789)	0	0	0	0	0	0	1	0	0	0	0	0	0	0	0	0	0	0	0	0
SCARABAEIDAE APHODIINAE	Ammoecius rugifrons	Aubé, 1850	0	0	0	0	0	0	0	0	0	0	0	0	0	0	0	0	0	0	0	1
SCARABAEIDAE APHODIINAE	Anomius castaneus	(Illiger, 1803)	0	0	0	0	0	0	0	0	0	0	0	0	0	0	0	0	0	0	1	1
SCARABAEIDAE APHODIINAE	Anomius crovettii	(G. Dellacasa, 1983)	0	0	0	0	0	0	0	0	0	0	0	0	0	0	0	0	0	0	0	1
SCARABAEIDAE APHODIINAE	Aphodius coniugatus	(Panzer, 1795)	1	1	1	1	1	1	1	1	1	1	1	1	1	1	1	1	1	1	0	0
SCARABAEIDAE APHODIINAE	Aphodius fimetarius	(Linnaeus, 1758)	1	1	1	1	1	1	1	1	1	1	1	1	1	1	1	1	1	1	1	1
SCARABAEIDAE APHODIINAE	Aphodius foetidus	(Herbst, 1783)	1	1	1	1	1	1	1	1	1	1	1	1	1	1	1	1	1	1	1	1
SCARABAEIDAE APHODIINAE	Aphodius pedellus	(De Geer, 1774)	1	1	1	1	1	1	1	1	1	1	1	1	1	1	1	1	1	1	1	1
SCARABAEIDAE APHODIINAE	Biralus mahunkaorum	(Adam, 1983)	0	0	0	0	0	0	0	0	1	1	1	1	1	1	1	1	1	1	1	1
SCARABAEIDAE APHODIINAE	Bodiloides ictericus ghardimaouensis	(Balthasar, 1929)	0	0	0	0	0	0	0	0	0	0	0	1	1	1	1	1	1	1	1	1
SCARABAEIDAE APHODIINAE	Bodiloides ictericus ictericus	(Laicharting, 1781)	1	1	1	1	1	1	1	1	1	1	1	0	0	0	0	0	0	0	0	0
SCARABAEIDAE APHODIINAE	Bodilopsis rufa	(Moll, 1782)	1	1	1	1	1	1	1	1	1	1	1	1	1	1	1	1	1	1	1	0
SCARABAEIDAE APHODIINAE	Bodilopsis sordida sordida	(Fabricius, 1775)	1	1	0	1	0	1	0	0	0	0	0	0	0	0	0	0	0	0	0	0
SCARABAEIDAE APHODIINAE	Bodilus beduinus	(Reitter, 1892)	0	0	0	0	0	0	0	0	0	0	0	0	0	0	0	1	1	1	1	1
SCARABAEIDAE APHODIINAE	Bodilus lugens	(Creutzer, 1799)	1	1	1	1	1	1	1	1	1	1	1	1	1	1	1	1	1	1	1	1
SCARABAEIDAE APHODIINAE	Calamosternus algiricus	(Mariani & Pittino, 1983)	0	0	0	0	0	0	0	0	0	0	0	0	0	0	1	1	1	1	1	1
SCARABAEIDAE APHODIINAE	Calamosternus granarius	(Linnaeus, 1767)	1	1	1	1	1	1	1	1	1	1	1	1	1	1	1	1	1	1	1	1
SCARABAEIDAE APHODIINAE	Calamosternus mayeri	(Pilleri, 1953)	0	0	0	0	0	0	0	0	0	0	0	0	0	0	1	1	1	1	1	1
SCARABAEIDAE APHODIINAE	Chilothorax conspurcatus	(Linnaeus, 1758)	1	1	1	1	1	1	1	1	1	1	1	1	1	1	1	1	1	1	0	1
SCARABAEIDAE APHODIINAE	Chilothorax distinctus	(O. F. M?ller, 1776)	1	1	1	1	1	1	1	1	1	1	1	1	1	1	1	1	1	1	0	0
SCARABAEIDAE APHODIINAE	Chilothorax lineolatus	(Illiger, 1803)	0	0	0	0	1	0	1	1	1	1	1	1	1	1	1	1	1	1	1	1
SCARABAEIDAE APHODIINAE	Chilothorax paykulli	(Bedel, 1907)	1	1	1	1	1	1	1	1	1	1	1	1	1	1	1	1	1	1	1	0
SCARABAEIDAE APHODIINAE	Colobopterus erraticus	(Linnaeus, 1758)	1	1	1	1	1	1	1	1	1	1	1	1	1	1	1	1	1	1	1	1
SCARABAEIDAE APHODIINAE	Coprimorphus scrutator	(Herbst, 1789)	1	1	1	1	1	1	1	1	1	1	1	1	1	1	1	1	1	1	0	0
SCARABAEIDAE APHODIINAE	Erytus aequalis	(A. Schmidt, 1907)	0	0	0	0	0	0	0	0	0	0	0	0	0	0	0	1	0	1	0	1
SCARABAEIDAE APHODIINAE	Erytus cognatus	(Fairmaire, 1860)	0	0	0	0	0	0	0	0	0	0	0	0	0	0	0	0	0	0	1	0
SCARABAEIDAE APHODIINAE	Esymus merdarius	(Fabricius, 1775)	1	1	1	1	1	1	1	1	1	1	1	1	1	1	1	1	1	1	1	1
SCARABAEIDAE APHODIINAE	Esymus pusillus pusillus	(Herbst, 1789)	1	1	1	1	1	1	1	1	1	1	1	1	1	1	1	1	1	1	1	1
SCARABAEIDAE APHODIINAE	Eudolus quadriguttatus	(Herbst, 1783)	1	1	1	1	1	1	1	1	1	1	1	1	1	1	1	1	1	1	1	1
SCARABAEIDAE APHODIINAE	Euheptaulacus carinatus carinatus	(Germar, 1824)	1	1	1	1	1	1	0	0	1	0	0	0	0	0	1	0	1	1	0	0
SCARABAEIDAE APHODIINAE	Euheptaulacus carinatus brutius	(Luigioni, 1920)	0	0	0	0	0	0	0	0	0	1	1	1	1	1	0	0	0	0	0	0
SCARABAEIDAE APHODIINAE	Euheptaulacus carinatus esuriens	(G. Dellacasa, 1983)	0	0	0	0	0	0	0	0	0	0	0	0	0	0	0	0	0	0	1	0
SCARABAEIDAE APHODIINAE	Euorodalus paracoenosus	(Balthasar & Hrubant, 1960)	1	1	1	1	1	1	1	1	1	1	1	1	1	1	1	1	1	1	1	1
SCARABAEIDAE APHODIINAE	Euorodalus tersus	(Erichson, 1848)	0	0	0	0	0	0	0	0	0	0	0	0	0	0	1	1	1	1	1	0
SCARABAEIDAE APHODIINAE	Eupleurus subterraneus subterraneus	(Linnaeus, 1758)	1	1	1	1	1	1	1	1	1	1	1	1	1	1	0	0	0	0	0	0
SCARABAEIDAE APHODIINAE	Heptaulacus rasettii	Carpaneto, 1978	0	0	0	0	0	0	0	0	1	0	0	0	0	0	0	0	0	0	0	0
SCARABAEIDAE APHODIINAE	Heptaulacus testudinarius	(Fabricius, 1775)	1	0	1	1	0	0	0	1	0	0	0	0	0	0	0	0	0	0	0	0
SCARABAEIDAE APHODIINAE	Labarrus lividus	(Olivier, 1789)	1	1	1	1	1	1	1	1	1	1	1	1	1	1	1	1	1	1	1	1
SCARABAEIDAE APHODIINAE	Limarus zenkeri	(Germar, 1813)	1	1	1	1	1	1	1	1	1	1	1	1	1	1	1	1	1	1	1	0
SCARABAEIDAE APHODIINAE	Loraphodius suarius	(Faldermann,1835)	1	1	1	1	1	1	1	1	1	1	1	1	1	1	1	1	1	1	1	1
SCARABAEIDAE APHODIINAE	Mecynodes striatulus	(Waltl, 1835)	1	0	0	0	0	0	1	1	1	0	0	1	0	0	1	1	1	1	1	0
SCARABAEIDAE APHODIINAE	Melinopterus consputus	(Creutzer, 1799)	1	1	1	1	1	1	1	1	1	1	1	1	1	1	1	1	1	1	1	1
SCARABAEIDAE APHODIINAE	Melinopterus prodromus	(Brahm, 1790)	1	1	1	1	1	1	1	1	1	1	1	1	1	1	1	1	1	1	1	1
SCARABAEIDAE APHODIINAE	Melinopterus punctatosulcatus punctatosulcatus	(Sturm, 1805)	0	0	0	1	1	0	0	0	0	0	0	0	0	0	0	0	0	0	0	0
SCARABAEIDAE APHODIINAE	Melinopterus reyi	(Reitter, 1892)	1	1	1	1	1	1	1	1	1	1	1	1	1	1	1	1	1	1	1	0
SCARABAEIDAE APHODIINAE	Melinopterus sphacelatus	(Panzer, 1798)	1	1	1	1	1	1	1	1	1	1	1	1	1	1	1	1	1	1	1	0
SCARABAEIDAE APHODIINAE	Melinopterus stolzi	(Reitter, 1906)	0	0	0	0	1	0	0	1	1	1	1	1	1	1	0	1	0	0	0	1
SCARABAEIDAE APHODIINAE	Melinopterus tingens	(Reitter, 1892)	0	0	0	0	0	0	0	0	0	0	0	0	0	0	0	0	0	0	1	1
SCARABAEIDAE APHODIINAE	Neagolius amblyodon	(K. Daniel, 1900)	1	0	0	0	0	0	0	0	0	0	0	0	0	0	0	0	0	0	0	0
SCARABAEIDAE APHODIINAE	Nialus varians	(Duftschmid, 1805)	1	1	1	1	1	1	1	1	1	1	1	1	1	1	1	1	1	1	1	0
SCARABAEIDAE APHODIINAE	Nimbus contaminatus	(Herbst, 1783)	1	1	1	1	1	1	1	1	1	1	1	1	1	1	1	1	1	1	1	0
SCARABAEIDAE APHODIINAE	Nimbus franzinii	(Pittino, 1978)	0	0	0	0	0	0	0	0	0	0	0	0	0	0	0	0	0	0	0	1
SCARABAEIDAE APHODIINAE	Nimbus johnsoni	(Baraud, 1976)	1	1	1	1	1	1	1	1	1	1	1	1	1	1	1	1	1	1	0	0
SCARABAEIDAE APHODIINAE	Nimbus obliteratus	(Panzer, 1823)	1	1	1	1	1	1	1	1	1	1	1	1	1	1	1	1	1	1	1	0
SCARABAEIDAE APHODIINAE	Nobius serotinus	(Panzer, 1799)	0	0	0	0	0	1	0	0	0	0	0	0	0	0	0	0	0	0	0	0
SCARABAEIDAE APHODIINAE	Oromus alpinus	(Scopoli, 1763)	1	1	1	1	1	1	0	0	0	0	0	0	0	0	0	0	0	0	0	0
SCARABAEIDAE APHODIINAE	Otophorus haemorrhoidalis	(Linnaeus, 1758)	1	1	1	1	1	1	1	1	1	1	1	1	1	1	1	1	1	1	1	1
SCARABAEIDAE APHODIINAE	Oxyomus sylvestris	(Scopoli, 1763)	1	1	1	1	1	1	1	1	1	1	1	1	1	1	1	1	1	1	1	1
SCARABAEIDAE APHODIINAE	Parammoecius corvinus	(Erichson, 1848)	1	1	1	1	1	1	1	1	1	1	1	1	1	1	1	1	1	1	0	0
SCARABAEIDAE APHODIINAE	Parammoecius gibbus	(Germar, 1817)	0	0	0	1	0	0	0	0	0	0	0	0	0	0	0	0	0	0	0	0
SCARABAEIDAE APHODIINAE	Parammoecius pyrenaeus	(Jacquelin du Val, 1863)	1	1	0	0	0	0	0	0	0	0	0	0	0	0	0	0	0	0	0	0
SCARABAEIDAE APHODIINAE	Phalacronothus biguttatus	(Germar, 1824)	1	1	1	1	1	1	1	1	1	1	1	1	1	1	1	1	1	1	1	0
SCARABAEIDAE APHODIINAE	Phalacronothus quadrimaculatus quadrimaculatus	(Linnaeus, 1761)	1	1	1	1	1	1	1	1	1	1	1	1	1	1	1	1	1	1	1	0
SCARABAEIDAE APHODIINAE	Plagiogonus arenarius	(Olivier, 1789)	1	1	1	1	1	1	1	0	0	0	0	0	0	0	0	0	0	1	1	0
SCARABAEIDAE APHODIINAE	Planolinoides borealis	(Gyllenhal, 1827)	1	1	1	1	1	1	1	1	1	1	1	1	1	1	1	1	1	1	1	1
SCARABAEIDAE APHODIINAE	Planolinus fasciatus	(Olivier, 1789)	1	1	1	1	1	1	1	1	1	1	1	1	1	1	1	1	1	1	0	1
SCARABAEIDAE APHODIINAE	Pseudacrossus suffertus	(A. Schmidt, 1856)	0	0	0	0	0	0	0	0	0	0	0	0	0	0	1	1	1	1	1	0
SCARABAEIDAE APHODIINAE	Rhodaphodius foetens	(Fabricius, 1787)	1	1	1	1	1	1	1	0	0	0	0	0	0	0	0	0	0	0	0	0
SCARABAEIDAE APHODIINAE	Sigorus porcus	(Fabricius, 1792)	1	1	1	1	1	1	1	1	1	1	1	1	1	1	1	1	1	1	1	1
SCARABAEIDAE APHODIINAE	Subrinus sturmi	(Harold, 1870)	1	1	1	1	1	1	1	1	1	1	1	1	1	1	1	1	1	1	1	1
SCARABAEIDAE APHODIINAE	Subrinus vitellinus	(Klug, 1845)	0	0	0	0	0	0	0	0	0	0	0	0	0	0	0	0	0	0	1	0
SCARABAEIDAE APHODIINAE	Teuchestes fossor	(Linnaeus, 1758)	1	1	1	1	1	1	1	1	1	1	1	1	1	1	1	1	1	1	0	0
SCARABAEIDAE APHODIINAE	Trichonotulus scrofa	(Fabricius, 1787)	1	1	1	1	1	1	1	1	1	1	1	1	1	1	1	1	1	1	1	1
SCARABAEIDAE APHODIINAE	Volinus sticticus	(Panzer, 1798)	1	1	1	1	1	1	1	1	1	1	1	1	1	1	1	1	1	1	1	0
SCARABAEIDAE SCARABAEINAE	Scarabaeus (Ateuchetus) laticollis	(Linnaeus, 1767)	1	0	0	0	0	0	1	0	1	0	0	1	1	0	0	0	0	0	1	1
SCARABAEIDAE SCARABAEINAE	Scarabaeus (Ateuchetus) semipunctatus	(Fabricius, 1792)	0	0	0	0	1	1	1	1	1	0	1	1	1	1	1	1	1	1	1	1
SCARABAEIDAE SCARABAEINAE	Scarabaeus (Ateuchetus) variolosus	(Fabricius, 1787)	0	0	0	0	0	1	0	1	1	1	1	1	1	1	1	1	1	1	1	0
SCARABAEIDAE SCARABAEINAE	Scarabaeus (Scarabaeus) pius	(Illiger, 1803)	1	0	1	1	1	1	1	1	0	0	0	0	0	0	0	0	0	0	0	0
SCARABAEIDAE SCARABAEINAE	Scarabaeus (Scarabaeus) sacer	Linnaeus, 1758	0	0	0	0	0	0	0	0	1	0	0	1	0	0	1	1	1	1	1	1
SCARABAEIDAE SCARABAEINAE	Scarabaeus (Scarabaeus) typhon	(Fischer von Waldheim, 1823)	1	0	0	0	1	1	1	0	1	1	1	1	1	1	1	1	1	1	1	1
SCARABAEIDAE SCARABAEINAE	Gymnopleurus flagellatus	(Fabricius, 1787)	1	1	1	1	1	1	1	1	1	1	1	1	1	1	1	1	1	1	0	0
SCARABAEIDAE SCARABAEINAE	Gymnopleurus geoffroyi geoffroyi	(Fuesslins, 1775)	1	1	1	1	1	1	1	1	1	1	1	1	1	1	1	1	1	1	0	0
SCARABAEIDAE SCARABAEINAE	Gymnopleurus mopsus mopsus	(Pallas, 1781)	1	1	1	1	1	1	1	1	1	1	1	1	1	1	1	1	1	1	1	1
SCARABAEIDAE SCARABAEINAE	Gymnopleurus sturmii	MacLeay, 1821	1	1	1	1	1	1	1	1	1	1	1	1	1	1	1	1	1	1	1	1
SCARABAEIDAE SCARABAEINAE	Sisyphus schaefferi schaefferi	(Linnaeus, 1758)	1	1	1	1	1	1	1	1	1	1	1	1	1	1	1	1	1	1	1	1
SCARABAEIDAE SCARABAEINAE	Copris lunaris	(Linnaeus, 1758)	1	1	1	1	1	1	1	1	1	1	1	1	1	1	1	1	1	1	1	0
SCARABAEIDAE SCARABAEINAE	Copris hispanus hispanus	(Linnaeus, 1764)	0	0	0	0	0	0	0	0	0	0	0	0	0	0	0	0	0	0	0	1
SCARABAEIDAE SCARABAEINAE	Copris hispanus cavolinii	(Petagna, 1792)	0	0	1	0	0	0	1	1	1	1	0	1	1	0	1	1	1	1	1	0
SCARABAEIDAE SCARABAEINAE	Copris umbilicatus	Abeille de Perrin, 1901	0	0	0	0	0	0	1	1	1	1	1	1	1	0	0	1	0	1	0	0
SCARABAEIDAE SCARABAEINAE	Bubas bison	(Linnaeus, 1767)	1	1	1	1	1	1	1	1	1	1	1	1	1	1	1	1	1	1	1	1
SCARABAEIDAE SCARABAEINAE	Cheironitis furcifer	(Rossi, 1792)	0	0	0	0	0	0	0	1	1	0	0	1	0	1	1	1	1	1	1	1
SCARABAEIDAE SCARABAEINAE	Cheironitis irroratus	(Rossi, 1790)	0	0	0	0	0	0	0	0	1	0	0	1	0	1	1	1	1	1	1	1
SCARABAEIDAE SCARABAEINAE	Onitis belial	Fabricius, 1798	0	0	0	0	0	0	1	0	0	0	0	0	0	0	0	0	0	0	0	0
SCARABAEIDAE SCARABAEINAE	Onitis ion	(Olivier, 1789)	0	0	0	0	0	0	0	0	0	0	0	0	0	0	1	1	0	1	1	0
SCARABAEIDAE SCARABAEINAE	Euoniticellus fulvus	(Goeze, 1777)	1	1	1	1	1	1	1	1	1	1	1	1	1	1	1	1	1	1	1	1
SCARABAEIDAE SCARABAEINAE	Euoniticellus pallens	(Olivier, 1789)	0	0	0	0	0	0	0	0	0	0	0	0	0	0	0	0	0	0	1	1
SCARABAEIDAE SCARABAEINAE	Euoniticellus pallipes	(Fabricius, 1781)	1	0	1	1	1	1	0	1	1	0	0	1	0	0	1	1	1	1	1	1
SCARABAEIDAE SCARABAEINAE	Caccobius schreberi	(Linnaeus, 1767)	1	1	1	1	1	1	1	1	1	1	1	1	1	1	1	1	1	1	1	1
SCARABAEIDAE SCARABAEINAE	Euonthophagus amyntas amyntas	(Olivier, 1789)	1	1	1	1	1	1	1	1	1	1	1	1	1	1	1	1	1	1	1	0
SCARABAEIDAE SCARABAEINAE	Euonthophagus gibbosus	(Scriba, 1790)	1	1	1	1	1	1	1	1	1	0	1	0	1	0	0	0	0	1	0	0
SCARABAEIDAE SCARABAEINAE	Onthophagus (Furconthophagus) furcatus	(Fabricius, 1781)	1	1	1	1	1	1	1	1	1	1	1	1	1	1	1	1	1	1	0	0
SCARABAEIDAE SCARABAEINAE	Onthophagus (Onthophagus) illyricus	(Scopoli, 1763)	1	1	1	1	1	1	1	1	1	1	1	1	1	1	1	1	1	1	0	0
SCARABAEIDAE SCARABAEINAE	Onthophagus (Onthophagus) taurus	(Schreber, 1759)	1	1	1	1	1	1	1	1	1	1	1	1	1	1	1	1	1	1	1	1
SCARABAEIDAE SCARABAEINAE	Onthophagus (Palaeonthophagus) andalusicus	Waltl, 1835	0	0	0	0	0	0	0	0	0	0	0	1	1	0	0	1	1	1	1	0
SCARABAEIDAE SCARABAEINAE	Onthophagus (Palaeonthophagus) baraudi	Nicolas, 1964	1	1	0	1	0	0	1	0	0	0	0	0	0	0	0	0	0	0	0	0
SCARABAEIDAE SCARABAEINAE	Onthophagus (Palaeonthophagus) coenobita	(Herbst, 1783)	1	1	1	1	1	1	1	1	1	1	1	1	1	1	1	1	1	1	0	0
SCARABAEIDAE SCARABAEINAE	Onthophagus (Palaeonthophagus) fracticornis	(Preyssler, 1790)	1	1	1	1	1	1	1	1	1	1	1	1	1	1	1	1	1	1	0	0
SCARABAEIDAE SCARABAEINAE	Onthophagus (Palaeonthophagus) gibbulus gibbulus	(Pallas, 1781)	0	0	1	1	1	0	0	0	0	0	0	0	0	0	0	0	0	0	0	0
SCARABAEIDAE SCARABAEINAE	Onthophagus (Palaeonthophagus) grossepunctatus	Reitter, 1905	1	1	1	1	1	1	1	1	1	1	1	1	1	1	1	1	1	1	1	0
SCARABAEIDAE SCARABAEINAE	Onthophagus (Palaeonthophagus) joannae	Goljan, 1953	1	1	1	1	1	1	1	1	1	1	1	1	1	1	1	1	1	1	0	0
SCARABAEIDAE SCARABAEINAE	Onthophagus (Palaeonthophagus) lemur	(Fabricius, 1781)	1	1	1	1	1	1	1	1	1	1	1	1	1	1	1	1	1	1	1	0
SCARABAEIDAE SCARABAEINAE	Onthophagus (Palaeonthophagus) massai	Baraud, 1975	0	0	0	0	0	0	0	0	0	0	0	0	0	0	0	0	0	0	1	0
SCARABAEIDAE SCARABAEINAE	Onthophagus (Palaeonthophagus) medius	(Kugelann, 1792)	1	1	1	1	1	1	1	1	1	1	1	1	1	1	1	1	1	1	1	0
SCARABAEIDAE SCARABAEINAE	Onthophagus (Palaeonthophagus) nuchicornis	(Linnaeus, 1758)	1	1	1	1	1	1	1	1	1	0	0	1	0	0	0	0	0	0	0	0
SCARABAEIDAE SCARABAEINAE	Onthophagus (Palaeonthophagus) opacicollis	Reitter, 1892	1	1	1	1	1	1	1	1	1	1	1	1	1	1	1	1	1	1	1	1
SCARABAEIDAE SCARABAEINAE	Onthophagus (Palaeonthophagus) ovatus	(Linnaeus, 1767)	1	0	1	1	1	1	1	1	1	0	1	1	1	0	0	1	0	0	0	0
SCARABAEIDAE SCARABAEINAE	Onthophagus (Palaeonthophagus) ruficapillus	Brullé, 1832	1	1	1	1	1	1	1	1	1	1	1	1	1	1	1	1	1	1	1	1
SCARABAEIDAE SCARABAEINAE	Onthophagus (Palaeonthophagus) semicornis	(Panzer, 1798)	1	1	1	1	1	1	1	1	1	1	1	1	1	1	1	1	1	1	1	0
SCARABAEIDAE SCARABAEINAE	Onthophagus (Palaeonthophagus) vacca	(Linnaeus, 1767)	0	0	0	0	0	0	0	0	1	1	0	1	1	1	1	1	1	1	1	1
SCARABAEIDAE SCARABAEINAE	Onthophagus (Palaeonthophagus) verticicornis	(Laicharting, 1781)	1	1	1	1	1	1	1	1	1	1	1	1	1	1	1	1	1	1	1	0
SCARABAEIDAE SCARABAEINAE	Onthophagus (Trichonthophagus) maki	(Illiger, 1803)	1	0	0	0	0	0	1	1	1	0	1	1	1	0	0	1	1	1	0	0

## Sheet: Table S2
Regione	Area (103 km2)	Minimum elevation (m)	Maximum elevation (m)	Spatial range of elevation (m)	Mean elevation (m)	Average of annual mean temperatures (°C)	Average of the maximum temperatures of the warmest month (°C)	Average of the minimum temperatures of the coldest month (°C)	Average of temperature annual ranges (°C)	Spatial range of the mean annual temperatures (°C)	Average of annual precipitation (mm)	Spatial range of precipitation (mm)	Average precipitation of the driest quarter (mm)	Spatial range of precipitation of driest quarter (mm)	Centroid of Longitude (decimal degrees)	Centroid of Latitude (decimal degrees)
Piedmont	25.3867	0	4606.86	4606.86	801.875	9.6503	24.0605	-2.70275	26.7632	24.3833	900.7	1628	158.505	284	7.92005	45.057
Aosta Valley	3.26085	290.494	4807.43	4516.94	2102.42	1.99762	15.0518	-8.10029	23.1521	21.9625	1178.58	2152	234.269	411	7.38709	45.7303
Lombardy	23.8631	0	3998.24	3998.24	610.965	9.74924	25.009	-3.71511	28.7241	22.1917	882.915	1383	153.105	252	9.76907	45.6192
Trentino-Ato Adige	13.6047	0	3891.57	3891.57	1588.93	4.54863	18.0831	-6.97698	25.0601	20.8708	727.396	1485	103.875	355	11.2799	46.4405
Veneto	18.3454	-5.29	3332.73	3338.02	410.32	11.1915	26.2995	-2.16167	28.4612	18.1958	863.594	1284	151.296	241	11.8531	45.6463
Friuli-Vezia Giulia	7.93248	-4.31	2778.17	2782.48	559.578	9.97948	24.9242	-3.25076	28.1749	15.2917	1386.55	1805	235.525	372	13.0536	46.1536
Liguria	5.41615	-12.3764	2162.95	2175.32	530.173	12.244	25.7016	1.39614	24.3055	10.7375	1148.09	1614	164.688	229	8.70182	44.2661
Emilia-Romagna	22.5014	-3.09301	2163.24	2166.34	296.971	12.2049	28.394	-1.05968	29.4537	10.8667	897.163	1623	171.811	196	11.0466	44.5257
Tuscany	22.9874	-46.9449	2049.39	2096.33	356.314	13.0395	27.7847	1.66825	26.1164	13.0833	928.135	1823	143.029	269	11.1294	43.4484
Umbria	8.46422	36.5697	2438.75	2402.19	492.405	12.4525	27.765	0.72691	27.038	12.0417	727.737	815	136.822	177	12.4908	42.965
Marche	9.34429	-3.25317	2476.33	2479.58	398.134	12.6339	27.6631	0.73844	26.9247	11.9167	832.066	577	168.489	106	13.1448	43.3441
Latium	17.2317	-2.29327	2454.21	2456.5	395.253	13.4899	28.2501	2.00318	26.2469	14.5708	701.794	1124	97.1046	175	12.772	41.9789
Abruzzo	10.8315	0.00150895	2908.28	2908.28	794.61	10.8627	25.1769	-0.57759	25.7545	14.9083	766.377	548	146.348	124	13.8558	42.2269
Molise	4.46044	0	2182.58	2182.58	572.57	12.8588	26.7047	1.87863	24.826	11.8333	592.914	489	104.04	100	14.5949	41.6844
Campania	13.6706	0	1916.16	1916.16	434.813	13.5236	27.1121	2.68508	24.427	12.2333	810.902	631	91.9902	85	14.8442	40.8584
Puglia	19.5405	-0.915016	1144.24	1145.16	205.303	15.3574	29.4553	4.16081	25.2945	7.06667	498.261	612	69.4416	86	16.637	40.9827
Basilicata	10.0731	0.000744137	2243.97	2243.97	561.19	13.2359	27.0798	2.62445	24.4554	11.975	674.547	499	84.2256	51	16.083	40.4989
Calabria	15.2216	0	2264.56	2264.56	520.48	14.4402	27.0408	4.59098	22.4498	14.8542	859.753	448	64.8308	74	16.3459	39.0639
Sicily	25.8325	-1.08644	3323.3	3324.38	425.094	15.7566	28.9212	5.635	23.2862	18.8458	521.067	718	24.2398	93	14.1496	37.5891
Sardinia	24.0995	-13.2465	1828.48	1841.72	339.257	15.2046	28.7027	5.26139	23.4414	9.31667	623.193	760	43.9973	63	9.0299	40.0836

## Sheet: Table S3
	Piedmont	Aosta Valley	Lombardy	Trentino-Alto Adige	Veneto	Friuli-Venezia Giulia	Liguria	Emilia-Romagna	Tuscany	Umbria	Marche	Latium	Abruzzo	Molise	Campania	Apulia	Basilicata	Calabria	Sicily	Sardinia
Piedmont	0	85.6747	157.815	303.269	315.052	418.526	107.564	254.346	312.448	433.926	458.85	520.261	572.702	657.731	732.174	841.751	837.518	963.128	979.038	559.925
Aosta Valley	85.6747	0	185.997	311.226	347.97	441.822	192.931	317.462	390.573	509.756	528.693	600.723	648.425	734.056	811.242	915.835	914.859	1043.92	1064.37	641.444
Lombardy	157.815	185.997	0	148.377	162.525	261.76	172.351	157.757	264.334	366.24	368.763	471.079	499.646	585.175	670.271	758.348	766.392	907.016	963.332	617.902
Trentino-Alto Adige	303.269	311.226	148.377	0	98.8001	140.328	314.946	213.596	332.728	397.951	374.284	509.877	511.228	591.327	683.436	743.999	765.682	917.94	1011.29	729.403
Veneto	315.052	347.97	162.525	98.8001	0	108.897	292.128	139.786	250.914	302.253	275.674	414.129	412.525	492.543	584.646	647.082	667.363	819.189	915.009	659.511
Friuli-Venezia Giulia	418.526	441.822	261.76	140.328	108.897	0	401.011	239.731	336.951	357.138	312.3	464.423	441.005	511.753	605.827	643.15	674.435	832.406	955.585	749.402
Liguria	107.564	192.931	172.351	314.946	292.128	401.011	0	189.022	215.27	338.25	371.848	417.373	475.825	559.569	630.341	745.699	737.496	859.025	871.501	465.368
Emilia-Romagna	254.346	317.462	157.757	213.596	139.786	239.731	189.022	0	119.884	208.8	213.571	315.717	342.092	427.776	512.518	603.358	609.178	749.298	813.135	520.648
Tuscany	312.448	390.573	264.334	332.728	250.914	336.951	215.27	119.884	0	122.981	163.681	211.544	260.935	345.457	420.669	530.697	525.095	654.119	699.04	412.457
Umbria	433.926	509.756	366.24	397.951	302.253	357.138	338.25	208.8	122.981	0	67.8432	111.957	138.828	224.301	304.718	408.06	405.315	541.014	613.346	431.033
Marche	458.85	528.693	368.763	374.284	275.674	312.3	371.848	213.571	163.681	67.8432	0	154.708	137.067	219.523	309.807	389.911	399.03	545.826	644.696	498.28
Latium	520.261	600.723	471.079	509.877	414.129	464.423	417.373	315.717	211.544	111.957	154.708	0	93.7934	154.921	213.29	341.204	322.541	443.194	501.458	378.533
Abruzzo	572.702	648.425	499.646	511.228	412.525	441.005	475.825	342.092	260.935	138.828	137.067	93.7934	0	85.9421	172.92	269.877	267.479	409.501	515.559	469.726
Molise	657.731	734.056	585.175	591.327	492.543	511.753	559.569	427.776	345.457	224.301	219.523	154.921	85.9421	0	94.0778	187.856	181.55	326.754	456.288	501.474
Campania	732.174	811.242	670.271	683.436	584.646	605.827	630.341	512.518	420.669	304.718	309.807	213.29	172.92	94.0778	0	151.642	112.079	236.978	367.874	500.429
Apulia	841.751	915.835	758.348	743.999	647.082	643.15	745.699	603.358	530.697	408.06	389.911	341.204	269.877	187.856	151.642	0	71.2411	214.496	433.538	651.986
Basilicata	837.518	914.859	766.392	765.682	667.363	674.435	737.496	609.178	525.095	405.315	399.03	322.541	267.479	181.55	112.079	71.2411	0	160.914	363.797	601.333
Calabria	963.128	1043.92	907.016	917.94	819.189	832.406	859.025	749.298	654.119	541.014	545.826	443.194	409.501	326.754	236.978	214.496	160.914	0	252.334	638.524
Sicily	979.038	1064.37	963.332	1011.29	915.009	955.585	871.501	813.135	699.04	613.346	644.696	501.458	515.559	456.288	367.874	433.538	363.797	252.334	0	523.584
Sardinia	559.925	641.444	617.902	729.403	659.511	749.402	465.368	520.648	412.457	431.033	498.28	378.533	469.726	501.474	500.429	651.986	601.333	638.524	523.584	0
